# Supplementary material for: Climate and Wolbachia Impacts on Anoplolepis gracilipes (Hymenoptera: Formicidae)
Source: Biology (Basel). 2023 Dec 2;12(12):1482. doi: 10.3390/biology12121482 (PMC10871109; doi:10.3390/biology12121482)
Supplement: Supplementary file 1 [file biology-12-01482-s001.zip]

Archive with 1 entries (1 files):
- biology-2660485-supplementary.tif
